# Supplementary material for: Acinetobacter baylyi Strain BD413 Can Acquire an Antibiotic Resistance Gene by Natural Transformation on Lettuce Phylloplane and Enter the Endosphere
Source: Antibiotics (Basel). 2022 Sep 10;11(9):1231. doi: 10.3390/antibiotics11091231 (PMC9495178; doi:10.3390/antibiotics11091231)
Supplement: Supplementary file 1 [file antibiotics-11-01231-s001.zip]

Archive with 1 entries (1 files):
- antibiotics-1865968-supplementary.pdf
